# Supplementary material for: Ranking non-synonymous single nucleotide polymorphisms based on disease concepts
Source: Hum Genomics. 2014 Jun 30;8(1):11. doi: 10.1186/1479-7364-8-11 (PMC4083756; doi:10.1186/1479-7364-8-11)
Supplement: Additional file 2 — Performance of computational prediction algorithms using SwissProt/TrEMBL. This file reports the performance of our disease-specific algorithm and two generic computational prediction algorithms: SIFT and PolyPhen-2, when tasked with discriminating between disease-specific mutations and other disease-causing mutations/neutral polymorphisms in SwissProt/TrEMBL. [file 1479-7364-8-11-S2.xls]

## Sheet: UniProt Disease Concepts
Disease	Method	tp	fp	tn	fn	Accuracy	Precision	Specificity	Sensitivity	NPV	MCC
ALL	SIFT	19049	10673	27080	4854	0.76	0.74	0.72	0.8	0.78	0.52
ALL	POLYPHEN	20272	9999	27647	3575	0.79	0.76	0.73	0.85	0.83	0.59
ALL	FATHMM	20146	5802	31981	3792	0.84	0.85	0.85	0.84	0.84	0.69
ALL	Naive Scheme	20510	7143	30640	3428	0.83	0.82	0.81	0.86	0.85	0.67
BLOOD_COAGULATION	SIFT	513	29209	31836	98	0.68	0.64	0.52	0.84	0.76	0.38
BLOOD_COAGULATION	POLYPHEN	536	29735	31147	75	0.69	0.64	0.51	0.88	0.81	0.42
BLOOD_COAGULATION	FATHMM	488	26035	35075	123	0.69	0.65	0.57	0.8	0.74	0.38
BLOOD_COAGULATION	Disease-Specific	260	520	60590	351	0.71	0.98	0.99	0.43	0.63	0.51
BLOOD_COAGULATION	Naive Scheme	211	118	60992	400	0.67	0.99	1	0.35	0.6	0.45
BLOOD	SIFT	720	29002	31800	134	0.68	0.64	0.52	0.84	0.77	0.39
BLOOD	POLYPHEN	743	29528	31111	111	0.69	0.64	0.51	0.87	0.8	0.41
BLOOD	FATHMM	673	24269	36598	181	0.69	0.66	0.6	0.79	0.74	0.4
BLOOD	Disease-Specific	386	490	60377	468	0.72	0.98	0.99	0.45	0.64	0.53
BLOOD	Naive Scheme	355	175	60692	499	0.71	0.99	1	0.42	0.63	0.51
DEVELOPMENTAL	SIFT	2690	27032	31152	782	0.66	0.63	0.54	0.77	0.7	0.32
DEVELOPMENTAL	POLYPHEN	3052	27219	30800	422	0.7	0.65	0.53	0.88	0.81	0.44
DEVELOPMENTAL	FATHMM	3106	23187	35029	399	0.74	0.69	0.6	0.89	0.84	0.51
DEVELOPMENTAL	Disease-Specific	2067	1352	56864	1438	0.78	0.96	0.98	0.59	0.7	0.61
DEVELOPMENTAL	Naive Scheme	1868	898	57318	1637	0.76	0.97	0.98	0.53	0.68	0.58
DIGESTIVE	SIFT	723	28999	31775	159	0.67	0.63	0.52	0.82	0.74	0.36
DIGESTIVE	POLYPHEN	770	29501	31110	112	0.69	0.64	0.51	0.87	0.8	0.41
DIGESTIVE	FATHMM	790	24363	36476	92	0.75	0.69	0.6	0.9	0.85	0.52
DIGESTIVE	Disease-Specific	586	495	60344	296	0.83	0.99	0.99	0.66	0.75	0.69
DIGESTIVE	Naive Scheme	598	219	60620	284	0.84	0.99	1	0.68	0.76	0.71
EAR_NOSE_THROAT	SIFT	119	29603	31918	16	0.7	0.65	0.52	0.88	0.81	0.43
EAR_NOSE_THROAT	POLYPHEN	119	30152	31206	16	0.7	0.64	0.51	0.88	0.81	0.42
EAR_NOSE_THROAT	FATHMM	103	13221	48365	32	0.77	0.78	0.79	0.76	0.77	0.55
EAR_NOSE_THROAT	Disease-Specific	61	59	61527	74	0.73	1	1	0.45	0.65	0.54
EAR_NOSE_THROAT	Naive Scheme	112	45	61541	23	0.91	1	1	0.83	0.85	0.84
ENDOCRINE	SIFT	668	29054	31664	270	0.62	0.6	0.52	0.71	0.64	0.24
ENDOCRINE	POLYPHEN	844	29427	31128	94	0.71	0.65	0.51	0.9	0.84	0.45
ENDOCRINE	FATHMM	513	12928	47855	425	0.67	0.72	0.79	0.55	0.63	0.34
ENDOCRINE	Disease-Specific	321	73	60710	617	0.67	1	1	0.34	0.6	0.45
ENDOCRINE	Naive Scheme	503	181	60602	435	0.77	0.99	1	0.54	0.68	0.6
EYE	SIFT	725	28997	31684	250	0.63	0.61	0.52	0.74	0.67	0.27
EYE	POLYPHEN	805	29466	31052	170	0.67	0.63	0.51	0.83	0.75	0.36
EYE	FATHMM	788	22873	37873	187	0.72	0.68	0.62	0.81	0.76	0.44
EYE	Disease-Specific	526	412	60334	449	0.77	0.99	0.99	0.54	0.68	0.6
EYE	Naive Scheme	602	216	60530	373	0.81	0.99	1	0.62	0.72	0.66
GENITOURINARY	SIFT	596	29126	31592	342	0.58	0.57	0.52	0.64	0.59	0.16
GENITOURINARY	POLYPHEN	810	29461	31094	128	0.69	0.64	0.51	0.86	0.79	0.4
GENITOURINARY	FATHMM	822	28850	31933	116	0.7	0.65	0.53	0.88	0.81	0.43
GENITOURINARY	Disease-Specific	628	945	59838	310	0.83	0.98	0.98	0.67	0.75	0.69
GENITOURINARY	Naive Scheme	521	207	60576	417	0.78	0.99	1	0.56	0.69	0.62
HEART	SIFT	478	29244	31846	88	0.68	0.64	0.52	0.84	0.77	0.39
HEART	POLYPHEN	483	29788	31139	83	0.68	0.64	0.51	0.85	0.78	0.39
HEART	FATHMM	461	21580	39575	105	0.73	0.7	0.65	0.81	0.78	0.47
HEART	Disease-Specific	167	268	60887	399	0.65	0.99	1	0.3	0.59	0.41
HEART	Naive Scheme	150	87	61068	416	0.63	0.99	1	0.27	0.58	0.39
IMMUNE	SIFT	360	29362	31883	51	0.7	0.65	0.52	0.88	0.81	0.42
IMMUNE	POLYPHEN	355	29916	31166	56	0.69	0.64	0.51	0.86	0.79	0.4
IMMUNE	FATHMM	313	24520	36790	98	0.68	0.66	0.6	0.76	0.72	0.37
IMMUNE	Disease-Specific	153	351	60959	258	0.68	0.98	0.99	0.37	0.61	0.47
IMMUNE	Naive Scheme	146	48	61262	265	0.68	1	1	0.36	0.61	0.46
METABOLIC	SIFT	4770	24952	30737	1197	0.68	0.64	0.55	0.8	0.73	0.36
METABOLIC	POLYPHEN	5256	25015	30511	711	0.72	0.66	0.55	0.88	0.82	0.46
METABOLIC	FATHMM	5402	18893	36861	565	0.78	0.73	0.66	0.91	0.87	0.58
METABOLIC	Disease-Specific	4670	1403	54351	1297	0.88	0.97	0.97	0.78	0.82	0.77
METABOLIC	Naive Scheme	4507	1169	54585	1460	0.87	0.97	0.98	0.76	0.8	0.75
MUSCULOSKELETAL	SIFT	1999	27723	31603	331	0.7	0.65	0.53	0.86	0.79	0.41
MUSCULOSKELETAL	POLYPHEN	2103	28168	30993	229	0.71	0.65	0.52	0.9	0.84	0.46
MUSCULOSKELETAL	FATHMM	2171	24526	34832	192	0.75	0.69	0.59	0.92	0.88	0.54
MUSCULOSKELETAL	Disease-Specific	1411	1117	58241	952	0.79	0.97	0.98	0.6	0.71	0.63
MUSCULOSKELETAL	Naive Scheme	1227	718	58640	1136	0.75	0.98	0.99	0.52	0.67	0.57
NERVOUS_SYSTEM	SIFT	1654	28068	31394	540	0.64	0.61	0.53	0.75	0.68	0.29
NERVOUS_SYSTEM	POLYPHEN	1935	28336	30963	259	0.7	0.65	0.52	0.88	0.82	0.43
NERVOUS_SYSTEM	FATHMM	1997	26080	33447	197	0.74	0.68	0.56	0.91	0.86	0.5
NERVOUS_SYSTEM	Disease-Specific	1470	1044	58483	724	0.83	0.97	0.98	0.67	0.75	0.69
NERVOUS_SYSTEM	Naive Scheme	1395	576	58951	799	0.81	0.99	0.99	0.64	0.73	0.67
PSYCHIATRIC	SIFT	150	29572	31876	58	0.62	0.6	0.52	0.72	0.65	0.24
PSYCHIATRIC	POLYPHEN	162	30109	31176	46	0.64	0.61	0.51	0.78	0.7	0.3
PSYCHIATRIC	FATHMM	178	26224	35289	30	0.71	0.67	0.57	0.86	0.8	0.45
PSYCHIATRIC	Disease-Specific	153	447	61066	55	0.86	0.99	0.99	0.74	0.79	0.75
PSYCHIATRIC	Naive Scheme	155	92	61421	53	0.87	1	1	0.75	0.8	0.77
REPRODUCTIVE	SIFT	101	29621	31718	216	0.42	0.4	0.52	0.32	0.43	-0.17
REPRODUCTIVE	POLYPHEN	273	29998	31178	44	0.69	0.64	0.51	0.86	0.79	0.4
REPRODUCTIVE	FATHMM	70	2536	58868	247	0.59	0.84	0.96	0.22	0.55	0.27
REPRODUCTIVE	Disease-Specific	63	13	61391	254	0.6	1	1	0.2	0.56	0.33
REPRODUCTIVE	Naive Scheme	202	113	61291	115	0.82	1	1	0.64	0.73	0.68
RESPIRATORY	SIFT	115	29607	31903	31	0.65	0.62	0.52	0.79	0.71	0.32
RESPIRATORY	POLYPHEN	127	30144	31203	19	0.69	0.64	0.51	0.87	0.8	0.41
RESPIRATORY	FATHMM	146	40792	20783	0	0.67	0.6	0.34	1	1	0.45
RESPIRATORY	Disease-Specific	98	5154	56421	48	0.79	0.89	0.92	0.67	0.74	0.61
RESPIRATORY	Naive Scheme	5	1	61574	141	0.52	1	1	0.03	0.51	0.13
SKIN	SIFT	1125	28597	31598	336	0.65	0.62	0.52	0.77	0.7	0.3
SKIN	POLYPHEN	1273	28998	31034	188	0.69	0.64	0.52	0.87	0.8	0.42
SKIN	FATHMM	1209	21287	38973	252	0.74	0.7	0.65	0.83	0.79	0.48
SKIN	Disease-Specific	737	558	59702	724	0.75	0.98	0.99	0.5	0.67	0.57
SKIN	Naive Scheme	708	211	60049	753	0.74	0.99	1	0.48	0.66	0.56
